# Supplementary material for: The Association between Social Integration and Utilization of Essential Public Health Services among Internal Migrants in China: A Multilevel Logistic Analysis
Source: Int J Environ Res Public Health. 2020 Sep 8;17(18):6524. doi: 10.3390/ijerph17186524 (PMC7559733; doi:10.3390/ijerph17186524)
Supplement: Supplementary file 1 [file ijerph-17-06524-s001.zip]

Archive with 1 entries (1 files):
- ijerph-887831-supplementary.docx
